# Supplementary material for: Distribution patterns of aquatic birds in a high-Andean wetland in southeastern Peru: An approach based on environmental factors
Source: PLoS One. 2026 Mar 26;21(3):e0320987. doi: 10.1371/journal.pone.0320987 (PMC13020964; doi:10.1371/journal.pone.0320987)
Supplement: S1 File — List according to the South American Classification Committee (SACC) of 2025. (XLSX) [file pone.0320987.s001.xlsx]

## Sheet: Hoja1
Family	Scientific name	English name	Abundance wet season	Abundance dry season	Threat condition (UICN)	Migratory Status
Anatidae	Oressochen melanopterus	Andean Goose	94	162
	Spatula puna	Puna Teal	342	321		Boreal migrant
	Spatula discors	Blue-winged Teal	0	1
	Spatula cyanoptera	Cinnamon Teal	177	250
	Anas georgica	Yellow-billed Pintail	173	441
	Anas flavirostris	Yellow-billed Teal	426	329
	Oxyura jamaicensis	Ruddy Duck	295	417
Phoeicopteridae	Phoenicopterus chilensis	Chilean Flamingo	9	129
Podicipedidae	Rollandia rolland	White-tufted Grebe	225	310
	Podiceps occipitalis	White-tufted Grebe	336	324
Rallidae	Pardirallus sanguinolentus	Plumbeous Rail	15	23
	Gallinula galeata	Common Gallinule	601	652
	Fulica gigantea	Giant Coot	1	0
	Fulica ardesiaca	Slate-colored Coot	4925	5336
Recurvirostridae	Himantopus mexicanus	Black-necked Stilt	93	15
	Recurvirostra andina	Andean Avocet	0	1
Charadriidae	Pluvialis dominica	Pluvialis dominica	2	5		Boreal migrant
	Vanellus resplendens	Andean Lapwing	74	166
	Anarhynchus alticola	Puna Plover	0	5
	Charadrius semipalmatus	Semipalmated Plover	1	0		Boreal migrant
Scolopacidae	Limosa haemastica	Hudsonian Godwit	0	1		Boreal migrant
	Calidris himantopus	Stilt Sandpiper	6	3		Boreal migrant
	Calidris bairdii	Baird’s Sandpiper	8	28		Boreal migrant
	Calidris minutilla	Least Sandpiper	0	1		Boreal migrant
	Calidris melanotos	Pectoral Sandpiper	56	15		Boreal migrant
	Calidris subruficollis	Buff-breasted Sandpiper	0	1	NT	Boreal migrant
	Phalaropus tricolor	Wilson’s Phalarope	3	133		Boreal migrant
	Actitis macularius	Spotted Sandpiper	71	32		Boreal migrant
	Tringa solitaria	Solitary Sandpiper	2	0		Boreal migrant
	Tringa melanoleuca	Greater Yellowlegs	54	9	VU	Boreal migrant
	Tringa flavipes	Lesser Yellowlegs	93	19	NT	Boreal migrant
	Arenaria intepres	Ruddy Turnstone	0	4		Boreal migrant
Laridae	Chroicocephalus serranus	Andean Gull	308	472		Boreal migrant
	Leucophaeus pipixcan	Franklin’s Gull	1	0
Phalacrocoracidae	Phalacrocorax brasilianus	Neotropic Cormorant	378	24		Boreal migrant
Ardeidae	Ardea cocoi	Cocoi Heron	0	1
	Ardea alba	Great Egret	22	14
	Egretta thula	Snowy Egret	19	26
	Egretta caerulea	Little Blue Heron	24	17
	Bubulcus ibis	Cattle Egret	37	22
	Butorides striata	Cattle Egret	0	3
	Nycticorax nycticorax	Black-crowned Night-Heron	17	20
Thereskiornithidae	Plegadis ridgwayi	Puna Ibis	455	686
	Theristicus branickii	Andean Ibis	0	8	NT
