# Supplementary material for: Distribution patterns of aquatic birds in a high-Andean wetland in southeastern Peru: An approach based on environmental factors
Source: PLoS One. 2026 Mar 26;21(3):e0320987. doi: 10.1371/journal.pone.0320987 (PMC13020964; doi:10.1371/journal.pone.0320987)
Supplement: S2 File — (XLSX) [file pone.0320987.s002.xlsx]

## Sheet: community
Counting_points	Longitude	Latitude	wet_season	dry_season
Z1-PC1	820433	8.5154e+06	847	1020
Z1-PC2	819930	8.51529e+06	1251	1467
Z1-PC3	820072	8514681	2676	2696
Z2-PC1	820285	8514321	1272	1125
Z2-PC2	820901	8.51418e+06	865	1026
Z2-PC3	821658	8.51419e+06	159	108
Z2-PC4	822214	8.51409e+06	102	87
Z3-PC1	822383	8.51556e+06	257	363
Z3-PC2	822520	8.51522e+06	391	272
Z3-PC3	822505	8.51476e+06	348	269
Z4-PC1	820878	8.51544e+06	203	575
Z4-PC2	821286	8.51556e+06	306	493
Z4-PC3	821661	8.51551e+06	343	367

## Sheet: family
Season	Counting_points	Longitude	Latitude	Anatidae	Phoeicopteridae	Podicipedidae	Rallidae	Recurvirostridae	Charadriidae	Scolopacidae	Laridae	Phalacrocoracidae	Ardeidae	Threskiornithidae
wet	Z1-PC1	820433	8.5154e+06	127	1	65	548	11	6	46	11	23	3	6
wet	Z1-PC2	819877	8.5153e+06	157	1	79	839	28	9	50	6	1	19	62
wet	Z1-PC3	819889	8.51463e+06	413	0	79	1734	28	14	72	129	173	15	19
wet	Z2-PC1	820275	8.51425e+06	137	7	93	907	13	33	13	15	11	5	38
wet	Z2-PC2	820901	8.51418e+06	121	0	55	617	4	0	11	28	2	8	19
wet	Z2-PC3	821658	8.51419e+06	20	0	55	29	0	0	0	28	1	0	26
wet	Z2-PC4	822214	8.51409e+06	5	0	1	3	0	0	0	3	1	0	4
wet	Z3-PC1	822383	8.51556e+06	44	0	27	130	0	0	7	3	3	9	34
wet	Z3-PC2	822583	8.51522e+06	88	0	22	183	0	1	29	17	40	9	2
wet	Z3-PC3	822562	8.51476e+06	63	0	22	108	3	1	10	29	77	13	22
wet	Z4-PC1	820878	8.51544e+06	44	0	27	110	0	0	11	4	1	1	5
wet	Z4-PC2	821286	8.51556e+06	64	0	33	164	0	0	22	8	2	8	5
wet	Z4-PC3	821661	8.51551e+06	109	0	33	163	0	0	17	11	6	2	2
dry	Z1-PC1	820433	8.5154e+06	222	1	77	624	1	10	41	22	2	7	13
dry	Z1-PC2	819930	8.51529e+06	261	19	129	869	6	22	41	26	19	6	69
dry	Z1-PC3	820072	8514681	548	94	121	1548	5	31	37	259	12	27	14
dry	Z2-PC1	820285	8514321	161	7	52	787	3	17	31	41	1	5	20
dry	Z2-PC2	820901	8.51418e+06	117	4	86	726	1	5	43	28	4	10	2
dry	Z2-PC3	821658	8.51419e+06	57	0	10	23	0	2	6	6	0	2	2
dry	Z2-PC4	822214	8.51409e+06	5	0	2	21	0	0	0	3	0	0	0
dry	Z3-PC1	822383	8.51556e+06	51	0	8	261	0	2	5	15	3	1	17
dry	Z3-PC2	822520	8.51522e+06	53	4	13	177	0	1	5	10	4	0	5
dry	Z3-PC3	822505	8.51476e+06	112	0	9	112	0	4	3	15	0	8	6
dry	Z4-PC1	820878	8.51544e+06	63	0	64	394	0	6	15	18	0	10	5
dry	Z4-PC2	821286	8.51556e+06	116	0	46	286	0	1	13	14	0	7	10
dry	Z4-PC3	821661	8.51551e+06	130	0	19	189	0	0	5	11	0	7	6
