# Supplementary material for: Distribution patterns of aquatic birds in a high-Andean wetland in southeastern Peru: An approach based on environmental factors
Source: PLoS One. 2026 Mar 26;21(3):e0320987. doi: 10.1371/journal.pone.0320987 (PMC13020964; doi:10.1371/journal.pone.0320987)
Supplement: S3 File — The base map incorporates modified Copernicus Sentinel data [2022], sourced from Sentinel-2 MSI Level-1C imagery. Imagery is provided courtesy of the Copernicus Programme of the European Space Agency (ESA). Data are available via the Copernicus Data Space Ecosystem: https://link.dataspace.copernicus.eu/7n28. Use is permitted under the Copernicus Data License, which grants free, full, and open access under EU law, allowing reproduction, distribution, adaptation, and commercial use. For license details, visit: https://cds.climate.copernicus.eu/licences/ec-sentinel. (ZIP) [file pone.0320987.s003.zip]

Archive with 3 entries (2 files):
- S3_File/
- S3_File/clo_dry.tif
- S3_File/clo_wet.tif
