# Supplementary material for: Distribution patterns of aquatic birds in a high-Andean wetland in southeastern Peru: An approach based on environmental factors
Source: PLoS One. 2026 Mar 26;21(3):e0320987. doi: 10.1371/journal.pone.0320987 (PMC13020964; doi:10.1371/journal.pone.0320987)
Supplement: S5 File — (XLSX) [file pone.0320987.s005.xlsx]

## Sheet: community
Richness	Abundance	Shannon_diversity	Zone	Season
24	1002	1.8568	Z1	wet
23	894	1.76349	Z1	wet
26	937	1.8537	Z1	wet
19	627	2.10448	Z1	wet
20	914	1.46389	Z1	wet
24	982	1.81434	Z1	dry
24	1029	1.90427	Z1	dry
20	1029	1.76349	Z1	dry
23	897	1.8568	Z1	dry
24	750	1.76349	Z1	dry
23	526	1.8568	Z1	dry
21	561	1.76349	Z1	wet
16	500	1.8568	Z2	wet
18	413	1.76349	Z2	wet
14	214	1.8568	Z2	wet
15	292	1.76349	Z2	wet
18	408	1.8568	Z2	wet
19	312	1.76349	Z2	dry
17	349	1.8568	Z2	dry
17	274	1.76349	Z2	dry
17	584	1.8568	Z2	dry
18	467	1.76349	Z2	dry
19	345	1.8568	Z2	dry
17	506	1.76349	Z2	wet
21	273	1.8568	Z3	wet
20	285	1.76349	Z3	wet
17	142	1.8568	Z3	wet
21	180	1.76349	Z3	wet
20	159	1.8568	Z3	wet
19	215	1.76349	Z3	dry
18	203	1.8568	Z3	dry
12	363	1.76349	Z3	dry
16	170	1.8568	Z3	dry
15	317	1.76349	Z3	dry
16	167	1.8568	Z3	dry
14	179	1.76349	Z3	wet
16	141	1.8568	Z4	wet
18	158	1.76349	Z4	wet
15	89	1.8568	Z4	wet
16	148	1.76349	Z4	wet
14	158	1.8568	Z4	wet
17	194	1.76349	Z4	dry
15	197	1.8568	Z4	dry
13	434	1.76349	Z4	dry
16	226	1.8568	Z4	dry
17	209	1.76349	Z4	dry
17	186	1.8568	Z4	dry
11	163	1.76349	Z4	wet

## Sheet: family
Zone	Counting_points	Season	Anatidae	Phoeicopteridae	Podicipedidae	Rallidae	Recurvirostridae	Charadriidae	Scolopacidae	Laridae	Phalacrocoracidae	Ardeidae	Threskiornithidae
Z1	Z1-PC1	wet	33	0	4	86	1	2	3	1	14	2	4
Z1	Z1-PC1	wet	18	0	11	127	4	1	14	1	0	0	0
Z1	Z1-PC1	wet	15	0	17	94	0	2	13	3	0	0	2
Z1	Z1-PC1	wet	13	0	13	72	2	0	10	2	9	1	0
Z1	Z1-PC1	wet	19	0	16	93	1	0	2	2	0	0	0
Z1	Z1-PC1	dry	33	1	10	134	1	1	1	3	0	3	2
Z1	Z1-PC1	dry	55	0	20	121	0	2	1	8	0	1	1
Z1	Z1-PC1	dry	22	0	18	137	0	2	0	4	0	1	9
Z1	Z1-PC1	dry	41	0	15	149	0	4	13	3	1	1	1
Z1	Z1-PC1	dry	55	0	9	38	0	1	25	3	1	1	0
Z1	Z1-PC1	dry	16	0	5	45	0	0	1	1	0	0	0
Z1	Z1-PC1	wet	29	1	4	76	3	1	4	2	0	0	0
Z1	Z1-PC2	wet	24	0	6	136	6	1	3	2	0	7	36
Z1	Z1-PC2	wet	35	0	12	153	6	1	14	1	0	3	12
Z1	Z1-PC2	wet	26	0	13	179	6	2	17	1	0	5	9
Z1	Z1-PC2	wet	21	0	23	128	4	0	8	1	0	0	0
Z1	Z1-PC2	wet	27	0	6	148	4	3	6	0	0	3	2
Z1	Z1-PC2	dry	40	3	16	143	0	5	2	5	0	2	33
Z1	Z1-PC2	dry	30	0	31	144	0	6	1	3	0	1	12
Z1	Z1-PC2	dry	31	0	46	237	0	3	0	7	0	0	17
Z1	Z1-PC2	dry	64	0	26	140	0	4	21	1	0	2	1
Z1	Z1-PC2	dry	59	0	7	136	0	3	16	4	0	0	0
Z1	Z1-PC2	dry	37	16	3	69	6	1	1	6	0	1	6
Z1	Z1-PC2	wet	24	1	19	95	2	2	2	1	1	1	3
Z1	Z1-PC3	wet	46	0	7	397	6	3	6	3	41	7	5
Z1	Z1-PC3	wet	75	0	18	299	5	5	20	10	32	3	1
Z1	Z1-PC3	wet	78	0	20	302	5	3	24	32	42	4	7
Z1	Z1-PC3	wet	85	0	20	148	2	0	15	17	30	0	0
Z1	Z1-PC3	wet	72	0	22	408	5	0	7	54	12	0	0
Z1	Z1-PC3	dry	103	3	23	345	1	4	9	43	0	8	5
Z1	Z1-PC3	dry	119	11	41	326	1	9	2	62	1	7	4
Z1	Z1-PC3	dry	105	20	26	272	0	5	4	55	1	2	0
Z1	Z1-PC3	dry	87	35	12	198	0	4	6	58	5	0	5
Z1	Z1-PC3	dry	67	25	13	208	0	3	14	27	5	1	0
Z1	Z1-PC3	dry	67	0	6	199	3	6	2	14	0	9	0
Z1	Z1-PC3	wet	57	0	2	180	5	3	0	13	16	1	6
Z2	Z2-PC1	wet	33	0	14	208	2	0	2	1	0	0	6
Z2	Z2-PC1	wet	17	0	32	147	1	1	1	4	0	1	17
Z2	Z2-PC1	wet	17	0	16	103	3	0	2	3	0	1	4
Z2	Z2-PC1	wet	32	0	15	113	2	0	4	2	0	0	5
Z2	Z2-PC1	wet	28	0	15	170	3	32	4	2	0	0	2
Z2	Z2-PC1	dry	20	2	11	129	1	3	7	1	0	2	5
Z2	Z2-PC1	dry	20	0	11	129	0	3	7	19	0	2	5
Z2	Z2-PC1	dry	18	0	7	66	0	2	4	11	0	0	3
Z2	Z2-PC1	dry	43	0	8	194	0	1	0	4	0	0	6
Z2	Z2-PC1	dry	43	0	15	149	0	4	13	3	1	1	1
Z2	Z2-PC1	dry	17	5	0	120	2	4	0	3	0	0	0
Z2	Z2-PC1	wet	10	7	1	166	2	0	0	3	11	3	4
Z2	Z2-PC2	wet	38	0	22	145	1	0	1	1	1	0	7
Z2	Z2-PC2	wet	30	0	12	82	0	0	2	3	1	3	2
Z2	Z2-PC2	wet	7	0	7	39	0	0	1	1	0	1	1
Z2	Z2-PC2	wet	13	0	8	51	0	0	4	1	0	1	7
Z2	Z2-PC2	wet	12	0	4	89	0	0	3	1	0	3	1
Z2	Z2-PC2	dry	11	0	10	91	1	0	0	12	0	0	0
Z2	Z2-PC2	dry	31	0	10	93	0	2	0	2	0	0	0
Z2	Z2-PC2	dry	13	0	2	77	0	0	1	4	0	1	1
Z2	Z2-PC2	dry	26	4	57	195	0	3	1	5	0	1	0
Z2	Z2-PC2	dry	21	0	6	137	0	0	41	3	0	2	1
Z2	Z2-PC2	dry	15	0	1	133	0	0	0	2	0	6	0
Z2	Z2-PC2	wet	21	0	2	211	3	0	0	21	0	0	1
Z2	Z2-PC3	wet	3	0	2	4	0	0	0	0	0	0	0
Z2	Z2-PC3	wet	6	0	2	9	0	0	0	4	0	0	24
Z2	Z2-PC3	wet	0	0	0	0	0	0	0	0	0	0	0
Z2	Z2-PC3	wet	1	0	6	8	0	0	0	2	1	0	0
Z2	Z2-PC3	wet	3	0	4	4	0	0	0	2	0	0	2
Z2	Z2-PC3	dry	0	0	2	3	0	0	0	0	0	0	1
Z2	Z2-PC3	dry	0	0	5	3	0	0	0	0	0	0	1
Z2	Z2-PC3	dry	6	0	1	4	0	2	0	1	0	1	0
Z2	Z2-PC3	dry	28	0	0	3	0	0	0	0	0	0	0
Z2	Z2-PC3	dry	12	0	1	3	0	0	6	2	0	0	0
Z2	Z2-PC3	dry	11	0	1	7	0	0	0	3	0	1	0
Z2	Z2-PC3	wet	7	0	1	4	0	0	0	20	0	0	0
Z3	Z3-PC1	wet	12	0	4	27	0	0	1	0	3	6	20
Z3	Z3-PC1	wet	8	0	7	22	0	0	1	0	0	2	3
Z3	Z3-PC1	wet	5	0	6	17	0	0	2	0	0	0	9
Z3	Z3-PC1	wet	11	0	5	20	0	0	2	0	0	0	1
Z3	Z3-PC1	wet	6	0	5	30	0	0	1	1	0	1	1
Z3	Z3-PC1	dry	7	0	3	35	0	1	0	3	0	0	0
Z3	Z3-PC1	dry	17	0	0	35	0	1	0	0	0	0	5
Z3	Z3-PC1	dry	4	0	1	36	0	0	0	5	0	0	7
Z3	Z3-PC1	dry	7	0	1	23	0	0	2	1	1	0	0
Z3	Z3-PC1	dry	7	0	1	95	0	0	3	5	2	0	2
Z3	Z3-PC1	dry	9	0	2	37	0	0	0	1	0	1	3
Z3	Z3-PC1	wet	2	0	0	14	0	0	0	2	0	0	0
Z3	Z3-PC2	wet	32	0	6	41	0	0	5	5	10	2	0
Z3	Z3-PC2	wet	16	0	3	28	0	0	7	5	18	3	0
Z3	Z3-PC2	wet	7	0	3	30	0	0	6	2	10	1	1
Z3	Z3-PC2	wet	12	0	6	28	0	0	5	1	1	1	1
Z3	Z3-PC2	wet	12	0	3	31	0	1	5	1	1	1	0
Z3	Z3-PC2	dry	10	1	5	34	0	0	0	2	0	0	0
Z3	Z3-PC2	dry	9	2	3	7	0	1	0	1	1	0	1
Z3	Z3-PC2	dry	13	0	0	18	0	0	0	1	0	0	0
Z3	Z3-PC2	dry	8	1	4	38	0	0	2	4	1	0	0
Z3	Z3-PC2	dry	6	0	0	61	0	0	2	1	0	0	2
Z3	Z3-PC2	dry	7	0	1	19	0	0	1	1	1	0	2
Z3	Z3-PC2	wet	9	0	1	25	0	0	1	3	0	1	0
Z3	Z3-PC3	wet	11	0	2	30	0	0	2	2	0	1	6
Z3	Z3-PC3	wet	6	0	0	23	0	0	1	2	32	1	3
Z3	Z3-PC3	wet	3	0	3	16	0	0	2	0	0	0	1
Z3	Z3-PC3	wet	20	0	3	23	0	0	4	3	1	8	2
Z3	Z3-PC3	wet	19	0	2	6	0	1	1	13	0	2	1
Z3	Z3-PC3	dry	19	0	7	36	0	1	1	1	0	5	1
Z3	Z3-PC3	dry	21	0	0	21	0	2	0	1	0	1	0
Z3	Z3-PC3	dry	60	0	1	3	0	0	0	3	0	0	1
Z3	Z3-PC3	dry	4	0	1	10	0	1	1	0	0	0	0
Z3	Z3-PC3	dry	4	0	0	34	0	0	1	8	0	0	2
Z3	Z3-PC3	dry	4	0	0	8	0	0	0	2	0	2	2
Z3	Z3-PC3	wet	4	0	1	10	3	0	0	9	44	1	9
Z4	Z4-PC1	wet	7	0	6	30	0	0	1	0	1	1	1
Z4	Z4-PC1	wet	2	0	5	16	0	0	3	0	0	0	0
Z4	Z4-PC1	wet	2	0	5	8	0	0	3	1	0	0	3
Z4	Z4-PC1	wet	5	0	7	18	0	0	2	0	0	0	0
Z4	Z4-PC1	wet	15	0	4	18	0	0	1	2	0	0	1
Z4	Z4-PC1	dry	15	0	11	21	0	2	0	2	0	1	1
Z4	Z4-PC1	dry	4	0	13	43	0	0	0	4	0	3	3
Z4	Z4-PC1	dry	14	0	13	211	0	0	0	2	0	0	0
Z4	Z4-PC1	dry	11	0	13	39	0	2	9	2	0	0	1
Z4	Z4-PC1	dry	11	0	5	40	0	2	5	1	0	1	0
Z4	Z4-PC1	dry	8	0	9	40	0	0	1	7	0	5	0
Z4	Z4-PC1	wet	13	0	0	20	0	0	1	1	0	0	0
Z4	Z4-PC2	wet	16	0	9	4	0	0	5	1	0	1	1
Z4	Z4-PC2	wet	16	0	5	44	0	0	2	2	1	2	0
Z4	Z4-PC2	wet	11	0	5	8	0	0	4	0	0	0	0
Z4	Z4-PC2	wet	6	0	6	30	0	0	3	2	1	0	3
Z4	Z4-PC2	wet	5	0	6	32	0	0	6	0	0	1	1
Z4	Z4-PC2	dry	6	0	13	51	0	1	0	2	0	1	1
Z4	Z4-PC2	dry	23	0	11	34	0	0	0	1	0	1	5
Z4	Z4-PC2	dry	34	0	7	86	0	0	0	2	0	0	1
Z4	Z4-PC2	dry	13	0	4	39	0	0	1	3	2	0	1
Z4	Z4-PC2	dry	12	0	3	46	0	0	11	3	0	2	0
Z4	Z4-PC2	dry	28	0	8	30	0	0	1	3	1	3	2
Z4	Z4-PC2	wet	10	0	2	46	0	0	2	3	0	4	0
Z4	Z4-PC3	wet	30	0	5	18	0	0	1	0	2	0	1
Z4	Z4-PC3	wet	16	0	4	35	0	0	2	0	0	1	1
Z4	Z4-PC3	wet	14	0	7	14	0	0	2	1	0	0	0
Z4	Z4-PC3	wet	20	0	2	27	0	0	5	7	4	0	0
Z4	Z4-PC3	wet	21	0	7	30	0	0	6	2	0	0	0
Z4	Z4-PC3	dry	28	0	6	23	0	0	0	1	0	1	1
Z4	Z4-PC3	dry	10	0	5	29	0	0	0	2	0	4	2
Z4	Z4-PC3	dry	38	0	2	22	0	0	1	1	0	0	0
Z4	Z4-PC3	dry	27	0	2	51	0	0	2	3	0	0	1
Z4	Z4-PC3	dry	16	0	2	39	0	0	2	2	0	2	2
Z4	Z4-PC3	dry	11	0	2	25	0	0	0	2	0	0	0
Z4	Z4-PC3	wet	8	0	11	39	0	0	1	1	0	1	0
