# Supplementary material for: Distribution patterns of aquatic birds in a high-Andean wetland in southeastern Peru: An approach based on environmental factors
Source: PLoS One. 2026 Mar 26;21(3):e0320987. doi: 10.1371/journal.pone.0320987 (PMC13020964; doi:10.1371/journal.pone.0320987)
Supplement: S6 File — (XLSX) [file pone.0320987.s006.xlsx]

## Sheet: Hoja1
Family	Scientific name	English name	Zone 1												Zone 2												Zone 3												Zone 4
			Dec	Jan	Feb	Mar	Apr	May	Jun	Jul	Aug	Sep	Oct	Nov	Dec	Jan	Feb	Mar	Apr	May	Jun	Jul	Aug	Sep	Oct	Nov	Dec	Jan	Feb	Mar	Apr	May	Jun	Jul	Aug	Sep	Oct	Nov	Dec	Jan	Feb	Mar	Apr	May	Jun	Jul	Aug	Sep	Oct
Anatidae	Oressochen melanopterus	Andean Goose	6	0	4	2	2	7	13	12	6	8	3	9	2	4	0	0	2	3	2	5	2	5	4	3	30	15	0	1	3	2	3	56	8	1	5	5	3	2	0	0	1	2	2	5	2	4	2
	Spatula puna	Puna Teal	53	40	38	42	25	39	62	21	21	29	14	14	14	2	1	4	6	4	8	6	20	7	12	8	14	4	2	2	13	7	5	0	0	1	2	0	15	13	9	11	12	23	16	10	3	5	6
	Spatula discors	Blue-winged Teal	0	0	0	0	0	0	0	0	0	0	0	0	0	0	0	0	0	0	0	0	0	0	0	0	0	0	0	0	0	1	0	0	0	0	0	0	0	0	0	0	0	0	0	0	0	0	0
	Spatula cyanoptera	Cinnamon Teal	18	17	11	12	23	32	56	30	32	9	5	0	13	23	9	14	10	7	18	7	11	13	11	0	5	0	0	7	4	0	1	1	0	0	0	0	1	1	8	1	0	8	2	2	4	1	0
	Anas georgica	Yellow-billed Pintail	18	24	0	2	16	35	29	44	62	37	23	3	7	4	0	0	0	0	2	9	45	11	3	2	5	10	0	12	13	14	26	11	4	0	2	0	14	13	7	7	3	2	0	47	24	5	6
	Anas flavirostris	Yellow-billed Teal	22	38	49	52	28	34	35	33	22	25	31	7	32	12	8	21	18	13	13	8	2	26	5	10	22	15	21	18	6	12	14	9	7	2	0	10	13	2	0	3	13	4	1	2	7	10	14
	Oxyura jamaicensis	Ruddy Duck	29	9	17	9	24	29	11	18	49	73	44	79	10	8	6	7	10	4	8	4	20	16	9	17	5	0	4	6	3	3	3	3	7	13	13	6	7	3	3	9	12	10	16	20	11	14	19
Phoeicopteridae	Phoenicopterus chilensis	Chilean Flamingo	0	0	0	0	0	7	11	20	35	25	16	2	0	0	0	0	0	2	0	0	4	0	5	7	0	0	0	0	0	1	2	0	1	0	0	0	0	0	0	0	0	0	0	0	0	0	0
Podicipedidae	Rollandia rolland	White-tufted Grebe	5	12	16	11	14	18	34	50	24	13	9	11	24	21	8	13	10	9	11	7	39	11	1	2	7	5	6	5	5	8	2	2	4	1	3	2	9	7	7	3	11	16	18	11	7	3	9
	Podiceps occipitalis	White-tufted Grebe	19	29	34	45	30	31	58	40	29	16	5	14	16	25	15	16	13	14	15	3	26	11	1	2	5	5	6	9	5	7	1	0	2	0	0	0	11	7	10	12	6	14	11	11	12	7	10
Rallidae	Pardirallus sanguinolentus	Plumbeous Rail	0	0	1	0	0	1	1	0	0	1	0	0	0	0	0	0	1	1	0	0	3	0	3	2	0	5	2	3	0	3	2	2	1	3	2	1	0	0	0	0	0	0	0	0	0	0	0
	Gallinula galeata	Common Gallinule	73	35	35	136	35	60	47	45	55	33	28	10	10	7	0	4	10	0	11	20	13	22	11	50	38	29	22	25	34	63	44	35	36	62	28	22	4	2	5	3	4	8	2	5	3	8	13
	Fulica gigantea	Giant Coot	0	0	0	0	0	0	0	0	0	0	0	0	0	0	0	0	1	0	0	0	0	0	0	0	0	0	0	0	0	0	0	0	0	0	0	0	0	0	0	0	0	0	0	0	0	0	0
	Fulica ardesiaca	Slate-colored Coot	546	544	539	212	614	561	543	601	432	348	285	341	348	231	142	168	251	222	214	127	376	267	256	334	60	39	39	43	33	39	19	20	34	126	36	29	48	93	25	72	76	87	104	314	126	117	82
Recurvirostridae	Himantopus mexicanus	Black-necked Stilt	19	15	11	8	10	2	1	0	0	0	9	10	3	1	3	2	3	1	0	0	0	0	2	5	0	0	0	0	0	0	0	0	0	0	0	3	0	0	0	0	0	0	0	0	0	0	0
	Recurvirostra andina	Andean Avocet	0	0	0	0	0	0	0	0	0	0	0	0	0	0	0	0	0	1	0	0	0	0	0	0	0	0	0	0	0	0	0	0	0	0	0	0	0	0	0	0	0	0	0	0	0	0	0
Charadriidae	Pluvialis dominica	Pluvialis dominica	0	0	2	0	0	0	0	0	0	0	1	0	0	0	0	0	0	0	0	0	0	0	4	0	0	0	0	0	0	0	0	0	0	0	0	0	0	0	0	0	0	0	0	0	0	0	0
	Vanellus resplendens	Andean Lapwing	8	7	8	2	5	10	17	13	12	30	12	9	0	1	0	0	32	3	6	24	5	4	0	0	0	0	0	0	2	6	9	2	4	0	0	0	0	0	0	0	0	3	0	0	2	4	0
	Anarhynchus alticola	Puna Plover	0	0	0	0	0	0	5	0	0	0	0	0	0	0	0	0	0	0	0	0	0	0	0	0	0	0	0	0	0	0	0	0	0	0	0	0	0	0	0	0	0	0	0	0	0	0	0
	Charadrius semipalmatus	Semipalmated Plover	1	0	0	0	0	0	0	0	0	0	0	0	0	0	0	0	0	0	0	0	0	0	0	0	0	0	0	0	0	0	0	0	0	0	0	0	0	0	0	0	0	0	0	0	0	0	0
Scolopacidae	Limosa haemastica	Hudsonian Godwit	0	0	0	0	0	0	0	0	1	0	0	0	0	0	0	0	0	0	0	0	0	0	0	0	0	0	0	0	0	0	0	0	0	0	0	0	0	0	0	0	0	0	0	0	0	0	0
	Calidris himantopus	Stilt Sandpiper	0	4	2	0	0	0	0	1	2	0	0	0	0	0	0	0	0	0	0	0	0	0	0	0	0	0	0	0	0	0	0	0	0	0	0	0	0	0	0	0	0	0	0	0	0	0	0
	Calidris bairdii	Baird’s Sandpiper	0	5	3	0	0	7	0	0	3	15	0	0	0	0	0	0	0	1	1	0	0	1	0	0	0	0	0	0	0	0	0	0	0	0	0	0	0	0	0	0	0	0	0	0	0	0	0
	Calidris minutilla	Least Sandpiper	0	0	0	0	0	0	0	0	0	1	0	0	0	0	0	0	0	0	0	0	0	0	0	0	0	0	0	0	0	0	0	0	0	0	0	0	0	0	0	0	0	0	0	0	0	0	0
	Calidris melanotos	Pectoral Sandpiper	1	10	21	17	0	0	0	0	0	0	0	0	0	0	0	0	0	6	6	3	0	0	0	0	0	0	0	3	2	0	0	0	0	0	0	0	0	0	1	1	0	0	0	0	0	0	0
	Calidris subruficollis	Buff-breasted Sandpiper	0	0	0	0	0	0	0	0	0	0	1	0	0	0	0	0	0	0	0	0	0	0	0	0	0	0	0	0	0	0	0	0	0	0	0	0	0	0	0	0	0	0	0	0	0	0	0
	Phalaropus tricolor	Wilson’s Phalarope	0	0	0	0	0	0	0	0	29	22	0	1	0	0	0	0	0	0	0	0	0	58	0	0	0	1	0	1	0	0	0	0	0	1	0	0	0	0	0	0	0	0	0	0	9	14	0
	Actitis macularius	Spotted Sandpiper	7	5	4	0	2	0	0	0	3	7	1	3	2	0	0	0	0	0	0	1	0	0	0	0	6	6	3	3	2	1	0	0	5	4	1	1	7	5	1	3	7	0	0	1	3	3	2
	Tringa solitaria	Solitary Sandpiper	0	0	0	0	0	0	0	0	0	0	0	0	0	0	0	0	2	0	0	0	0	0	0	0	0	0	0	0	0	0	0	0	0	0	0	0	0	0	0	0	0	0	0	0	0	0	0
	Tringa melanoleuca	Greater Yellowlegs	0	9	5	6	12	0	0	1	2	2	1	1	1	2	1	3	0	0	0	0	0	1	0	0	1	0	2	0	0	0	0	0	0	1	0	0	0	1	3	1	6	0	0	0	0	1	0
	Tringa flavipes	Lesser Yellowlegs	8	15	19	10	1	5	4	2	0	4	2	1	0	1	2	5	5	0	0	1	1	0	0	0	1	2	5	5	3	0	0	0	0	0	0	0	0	1	4	5	0	0	0	0	0	0	0
	Arenaria intepres	Ruddy Turnstone	0	0	0	0	0	0	0	0	0	4	0	0	0	0	0	0	0	0	0	0	0	0	0	0	0	0	0	0	0	0	0	0	0	0	0	0	0	0	0	0	0	0	0	0	0	0	0
Laridae	Chroicocephalus serranus	Andean Gull	8	17	42	20	56	51	73	66	62	38	21	18	2	12	4	5	5	13	21	16	9	8	9	45	6	9	2	4	15	6	2	9	5	14	4	14	1	3	2	9	4	7	7	5	8	6	12
	Leucophaeus pipixcan	Franklin’s Gull	0	0	0	0	0	0	0	0	0	0	0	0	0	0	0	0	0	0	0	0	0	0	0	0	1	0	0	0	0	0	0	0	0	0	0	0	0	0	0	0	0	0	0	0	0	0	0
Phalacrocoracidae	Phalacrocorax brasilianus	Neotropic Cormorant	89	32	45	39	12	0	1	1	6	6	0	17	1	1	0	1	0	0	0	0	0	1	0	11	13	50	10	2	1	0	1	0	2	2	1	44	3	1	1	5	0	0	0	0	2	0	1
Ardeidae	Ardea cocoi	Cocoi Heron	0	0	0	0	0	1	0	0	0	0	0	0	0	0	0	0	0	0	0	0	0	0	0	0	0	0	0	0	0	0	0	0	0	0	0	0	0	0	0	0	0	0	0	0	0	0	0
	Ardea alba	Great Egret	3	3	1	0	1	1	1	0	0	0	1	1	0	7	0	1	0	1	1	0	0	0	2	1	2	1	0	0	0	2	0	0	0	0	1	0	1	0	0	0	0	2	1	0	0	0	1
	Egretta thula	Snowy Egret	2	2	3	1	0	2	2	0	2	0	1	1	0	0	1	0	0	0	0	2	0	3	0	2	0	1	1	0	1	0	0	0	0	0	1	1	0	1	0	0	1	2	1	0	0	5	5
	Egretta caerulea	Little Blue Heron	3	0	3	0	2	3	4	2	0	2	1	0	0	0	1	0	3	0	0	0	1	0	0	0	1	2	0	2	0	0	0	0	0	0	0	1	0	2	0	0	0	1	2	0	0	0	1
	Bubulcus ibis	Cattle Egret	12	1	2	0	0	4	2	1	0	2	7	0	0	0	0	0	0	0	0	0	0	0	0	0	8	4	1	3	6	1	0	0	0	0	3	0	0	0	0	0	0	1	0	0	0	0	1
	Butorides striata	Cattle Egret	0	0	0	0	0	0	0	0	0	0	0	0	0	0	0	0	0	0	0	0	0	0	3	0	0	0	0	0	0	0	0	0	0	0	0	0	0	0	0	0	0	0	0	0	0	0	0
	Nycticorax nycticorax	Black-crowned Night-Heron	2	0	0	0	0	2	0	0	1	0	0	0	0	0	0	0	0	1	1	0	0	0	3	0	1	3	1	6	3	5	1	0	1	0	1	0	1	0	0	0	0	0	4	0	0	0	0
Thereskiornithidae	Plegadis ridgwayi	Puna Ibis	50	20	22	1	2	40	17	28	7	0	6	9	15	51	13	28	26	6	11	31	7	2	1	5	42	79	15	20	5	34	64	213	49	84	64	40	3	1	3	3	2	4	10	1	3	2	2
	Theristicus branickii	Andean Ibis	0	0	0	0	0	0	2	0	0	0	0	0	0	0	0	0	0	0	0	0	0	0	0	0	0	0	0	0	0	0	4	0	0	2	0	0	0	0	0	0	0	0	0	0	0	0	0
		Total abundance per family
		Family	Dic	Ene	Feb	Mar	Abr	May	Jun	Jul	Ago	Set	Oct	Nov
		Anatidae	358	259	197	242	247	295	346	363	369	315	233	204
		Phoeicopteridae	0	0	0	0	0	10	13	20	40	25	21	9
		Podicipedidae	96	111	102	114	94	117	150	124	143	62	38	44
		Rallidae	1127	985	810	666	1059	1045	987	1169	1079	987	744	894
		Recurvirostridae	22	16	14	10	13	4	1	0	0	0	11	18
		Charadriidae	9	8	10	2	39	22	37	39	23	38	17	9
		Scolopacidae	34	67	76	63	42	20	11	10	58	139	8	11
		Laridae	18	41	50	38	80	77	103	96	84	66	46	82
		Phalacrocoracidae	106	84	56	47	13	0	2	1	10	9	2	72
		Ardeidae	36	27	14	13	17	29	20	5	5	12	32	12
		Thereskiornithidae	110	151	53	52	35	84	108	273	66	90	73	54
		Total species	44
		Total abundance	19768
[truncated: 7 more columns]
